# Supplementary material for: Interior Hotspot Engineering in Ag–Au Bimetallic Nanocomposites by In Situ Galvanic Replacement Reaction for Rapid and Sensitive Surface-Enhanced Raman Spectroscopy Detection
Source: Int J Mol Sci. 2022 Oct 3;23(19):11741. doi: 10.3390/ijms231911741 (PMC9569599; doi:10.3390/ijms231911741)
Supplement: Supplementary file 1 [file ijms-23-11741-s001.zip]

Archive with 1 entries (1 files):
- ijms-1880972-supplementary.pdf
